# Supplementary material for: Gruel Creep Feeding Accelerates Growth and Alters Intestinal Health of Young Pigs
Source: Animals (Basel). 2022 Sep 14;12(18):2408. doi: 10.3390/ani12182408 (PMC9495199; doi:10.3390/ani12182408)
Supplement: Supplementary file 1 [file animals-12-02408-s001.zip]

Archive with 1 entries (1 files):
- animals-1899616-supplementary.pdf
